# Supplementary material for: Role in Preventing Alcoholic Liver Disease Progression: A Comparative Study of Whole-Component Finger Citron Essential Oil and Its Major Component D-Limonene
Source: Nutrients. 2025 Apr 3;17(7):1255. doi: 10.3390/nu17071255 (PMC11990129; doi:10.3390/nu17071255)
Supplement: Supplementary file 1 [file nutrients-17-01255-s001.zip]

Archive with 1 entries (1 files):
- nutrients-3539311-supplementary.pdf
